# Supplementary material for: Evaluation of Fatigue Damage Monitoring of Single-Lap Composite Adhesive Joint Using Conductivity
Source: Polymers (Basel). 2024 Aug 22;16(16):2374. doi: 10.3390/polym16162374 (PMC11358985; doi:10.3390/polym16162374)
Supplement: Supplementary file 1 [file polymers-16-02374-s001.zip]

Archive with 1 entries (1 files):
- polymers-3111673-supplementary.pdf
